# Supplementary material for: Nef stabilizes actin to prevent HIV-1 sensing by RIG-I-like receptors
Source: Nat Commun. 2025 Dec 7;16:10945. doi: 10.1038/s41467-025-67028-5 (PMC12686415; doi:10.1038/s41467-025-67028-5)
Supplement: Supplementary file 3 — Supplementary Data 1 [file 41467_2025_67028_MOESM3_ESM.xlsx]

## Sheet: Sheet1
Additional primer sequences used
Primer name	sequence
CH042_MluI_R	AGCTATTTAGGTGACGCGTTAGA
CH042_NefAxxA_F	gtagctTTAAGACCAATGACTTATAAGG
CH042_NefAxxA_R	ctgagcTCTGACTGGAAAGCC
CH042_NefG2A_F	CAATAAAATGgcgAGCAAGTGGTC
CH042_NefG2A_R	CAAAGCTGCTTCAAAGC
CH042_PacI_F	GGAAAATAGACTGGTTAATTAAAAGAATTAAGGA
CH042_R191A_F	TGACAGTAGCCTAGCAGCUAGACACATGGCCC
CH042_R191A_R	GGGCCATGTGTCTAGCTGCTAGGCTACTGTCA
NL43-BamHI-F	CAGAGACAGATCCATTCGATTAGTGAACGGATC
NL43-F191A-F	GACAGCCGCCTAGCAGCTCATCACGTGGC
NL43-F191A-R	GCCACGTGATGAGCTGCTAGGCGGCTGTC
NL43-XbaI-R	GTCTTCAAGAATTCGCGAGCGGC
CH042 nef_seq	GTAGGGCTATCCTCAACATACCTAGAAG
NL4-3 nef_seq	ACCCGACAGGCCCGAAGG
PolyA_F	GCCCTCAGATGCTRCATATAA
PolyA_R	TTTTTTTTTTTTTTTTTTTTTTTTTTGAAG
TatRev_F	CTTAGGCATCTCCTATGGCAGGAA
TatRev_R	GGATCTGTCTCTGTCTCTCTCTCCACC
PolyA_probe	TGCCTGTACTGGGTCTCTCTGGTTAG
TatRev_probe	ACCCGACAGGCC
