# Supplementary material for: Nef stabilizes actin to prevent HIV-1 sensing by RIG-I-like receptors
Source: Nat Commun. 2025 Dec 7;16:10945. doi: 10.1038/s41467-025-67028-5 (PMC12686415; doi:10.1038/s41467-025-67028-5)
Supplement: Supplementary file 6 — Source data [file 41467_2025_67028_MOESM6_ESM.xlsx]

## Sheet: Fig. 1a
	MX1 mRNA induction
	Mock	WT	G2A	AxxA	Nef R191A
	1	0.896244	2.6402	5.17301	5.62385
	1	2.03503	2.96079	3.78589	6.11563
	1	3.77774	4.32024	5.73132	4.58789
	1	3.61158	6.0393	5.31266	6.40496
	1	3.21288	1.39015	9.01303	8.71617
	p value WT vs R191A
	0.0271

## Sheet: Fig. 1b
	MX1 mRNA induction					CXCL10 mRNA induction						CCL5 mRNA induction
	Mock	WT	Nef R191A	LPS		Mock	WT	Nef R191A	LPS			Mock	WT	Nef R191A	LPS
	1	1.11259	2.73129	3.97444		1	2.51556	3.90395	1.14286			1	1.51496	2.55219	3.12166
	1	0.802042	3.87878	11.2662		1	0.97384	1.81224	0.564502			1	1.1821	2.61445	5.67831
	1	0.85012	2.02099	5.68214		1	2.54412	3.139	1.01518			1	1.34934	2.3488	4.80938
	1	1.39827	3.00453	4.1955		1	1.12838	1.43998				1	1.4238	5.51971	19.1467
	1	0.975099	9.0782	12.7913		1	0.664443	1.12494	1.28106			1	1.81201	4.87701	7.49392
	1	1.21421	1.72644	4.89452		1	3.00157	12.4761	1.8029
	1	0.652427	1.80341	3.7619		1	1.63777	2.89791	1.62133			p value WT vs R191A
	1	1.10472	5.13236	7.03947								0.0054
	1	1.29953	3.36462	3.32455
						p value WT vs R191A
	p value WT vs R191A					0.0094
	0.0003

## Sheet: Fig. 1d
		Mock	WT	Nef R191A
		1	0.968601	1.77002
		1	1.19105	1.81242
		1	1.00282	1.49642
		p value WT vs R191A
		0.0180

## Sheet: Fig. 1e
		Z score cytokines
			Mock	WT	Nef R191A
		IFN-α2	-0.73671	-0.0133	0.130354
		IFN-γ	-0.36665	0.117527	0.096863
		IFN-λ1	-0.1782	-0.16252	0.34072
		IFN-λ2/3	-0.42619	-0.36867	0.79486
		IL-6	-1.71718	-0.76792	2.4851
		IL-10	-0.3758	0.075331	0.30047
		IL-12(p70)	-0.45777	-0.31841	0.77618
		IP-10	-0.36711	-0.1334	0.500516
		IL-1β	-0.70025	0.049308	0.650945

## Sheet: Fig. 1f
		IL-6
		Mock	WT	R191A
		1.69	8.06	17.02
		6.74	26.46	34.28
		2.06	11.21	8.6
		8.26	21.94	52.29
		2.19	23.31	15.8
		14	27	65
		14	26.58	64.62
		10.11	10.74	105.7
		35.3	29.1	88.5
		p value WT vs R191A
		0.0285

## Sheet: Fig. 1g
		IFN L2/L3
		Mock	WT	R191A
		0.01	0.01	0.01
		5.18	0.01	0.01
		0.01	0.01	0.01
		13.16	0.01	25.33
		0.01	0.01	5.79
		0.01	0.01	39.23
		0.01	0.01	44.28
		5.9	0.01	52.3
		0.01	18.28	31.23
		p value WT vs R191A
		0.0122

## Sheet: Fig. 1h
		IL-6
		Mock	WT	R191A
		3.43	5.315	162.005
		33.775	10.18	107.6
		16.58	12.1	147.405
		p value WT vs R191A
		0.0142

## Sheet: Fig. 1i
					CXCL10
					Mock	WT	R191A
					1	0.730189	1.46897
					1	0.852402	2.88294
					1	1.07496	1.44971
					1	1.04576	1.34402
					1	0.759343	2.49863
					p value WT vs R191A
					0.0248

## Sheet: Fig. 2a
			WT			Nef F191A
			N=1	N=2	N=3	N=1	N=2	N=3
		1	0.794078	0.795438	0.876927	0.958416	0.898014	0.960321
		2	0.891698	0.992852	0.893372	1.48248	1.54498	1.43438
		3	0.76364	0.713358	0.828706	2.42531	2.03458	2.24944
		4	0.778026	1.00505	0.992282	3.10265	2.95692	3.30159
		7	1.3608	1.42663	1.51534	5.11229	5.52417	5.33505
	WT vs R191A Col x Row
	Source of Variation	p value	Geisser-Greenhouse's
	Time x Column Factor	<0.0001	yes

## Sheet: Fig. 2b
		NL4-3 Nef WT
			125 ng			250 ng			500 ng			1000 ng
		dpi	N=1	N=2	N=3	N=1	N=2	N=3	N=1	N=2	N=3	N=1	N=2	N=3
		1	1.0853	1.01151	1.01132	1.04363	0.962683	0.996651	1.08857	1.06157	1.0234	0.94462	1.11976	1.18936
		2	1.12798	1.13267	1.25332	1.1543	1.17627	1.39745	1.00936	1.16694	1.21291	1.19975	1.2081	1.44661
		3	1.08888	1.10634	1.278	1.218	1.33617	1.41101	1.1959	1.26036	1.34913	1.2366	1.37315	1.36407
		4	1.10889	1.14213	1.23375	1.27693	1.49707	1.65129	1.49114	1.67665	1.64124	1.58726	1.77896	1.8878
		5	1.10304	0.772966	1.18383	1.38232	1.50069	1.54323	1.91037	2.00573	1.72172	1.94736	2.01609	1.95701
		NL4-3 Nef F191A
			125 ng			250 ng			500 ng			1000 ng
		dpi	N=1	N=2	N=3	N=1	N=2	N=3	N=1	N=2	N=3	N=1	N=2	N=3
		1	1.01767	1.08363	1.12327	1.19793	1.25224	1.17907	1.25286	1.28189	1.26352	1.26697	1.25335	1.3068
		2	1.1772	1.19691	1.30666	1.27976	1.33478	1.45223	1.55729	1.65956	1.73811	2.40408	2.39643	2.51603
		3	1.18142	1.33958	1.43835	1.52183	1.74505	1.66177	2.16347	2.30388	2.17237	3.11808	2.7399	3.05682
		4	1.19843	1.51992	1.53298	1.79265	1.93901	2.05766	2.57774	2.84975	2.78209	3.70084	3.65604	4.16857
		5	1.05079	1.55778	1.67737	2.00975	1.76921	1.89145	3.06045	2.99489	2.74143	6.5081	4.32837	4.50488

[truncated: 58 more sheets: Fig. 2c, Fig. 2d, Fig. 2e, Fig. 2f, Fig. 2g, Fig. 3a, Fig. 3b, Fig. 3c, Fig. 3d, Fig. 3e, Fig. 4a, Fig. 4b, Fig. 4c, Fig. 4d, Fig. 4e, Fig. 4f, Fig. 4g, Fig 4h, Fig. 4i, Fig. 5a …]
